# Supplementary material for: Running in the wheel: Defining individual severity levels in mice
Source: PLoS Biol. 2018 Oct 18;16(10):e2006159. doi: 10.1371/journal.pbio.2006159 (PMC6193607; doi:10.1371/journal.pbio.2006159)
Supplement: S1 Data — Excel spreadsheet containing, in separate sheets, the underlying numerical data for Figs 1A, 1B, 1C, 1D, 1E, 2B, 2C, S1A, S1B, S2A, S2B, S2C, S3A, S3B, S3C and S4M. The underlying numerical data of Figs 1F, 1G, 1H and 1I, as well as 2D, 2E, 2F and 2G are provided in the corresponding sheet of Fig 1E. (XLSX) [file pbio.2006159.s002.xlsx]

## Sheet: Fig 1a
Bodyweight (% change from baseline) in mice receiving 0%, 1% and 1.5% DSS
			0% DSS								1% DSS									1.5% DSS
	Day
	0 (baseline)		100	100	100	100	100	100	100		100	100	100	100	100	100	100	100		100	100	100	100	100	100	100	100
	1		100	98.7	95.4	100.9	99.5	98.6	99.1		99.1	97.3	100	98.6	99.6	102.2	102	101.5		99.5	99	97.7	98.1	99.1	96.9	101	99.5
	2		101.4	99.1	102.3	102.4	102.8	100.5	99.5		99.1	100.5	101.4	100.9	101.3	102.2	99.5	100.5		101	98.1	101.9	97.7	88.8	94.3	99.5	100.9
	3		101.4	101.8	100.9	100.5	100	102.7	100.9		100.9	98.6	102.7	100.9	101.3	103	101	104.4		101.5	99	100	100.9	98.6	94.7	102.6	100
	4		100	101.8	98.2	101.9	100.9	99.5	98.1		97.8	97.7	101.8	98.1	100.4	101.3	101	98.5		101.5	101	98.6	100	97.7	93.9	101.5	100.9
	5		102.3	102.2	102.3	103.3	100.9	100.9	100.5		100.4	98.2	102.7	97.7	101.8	101.3	100	98.5		95.9	99	99.1	101.4	95.8	90.4	97.4	98.1
	6		103.7	98.7	99.5	101.4	99.5	97.7	100		97.3	99.5	101.8	90.1	98.7	103.9	99	94.6		85.1	92.2	95.8	97.2	88.4	88.6	91.3	91.7
	7		102.8	99.6	99.1	100.5	102.8	98.6	100.9		98.7	100	102.7	85.9	101.3	101.7	97.4	90.2		78.4	86.4	95.8	95.3	85.1	84.2	88.7	91.2
	8		100.9	100	99.1	101.9	102.3	94.1	103.3		100.4	99.5	103.2	82.2	100.9	104.3	105.1	92.6			83	99.5	98.1	84.2	86.8	82.6	87
	9		87	99.1	100	103.3	102.8	92.7	98.6		102.2	100	105	84.5	102.2	103.5	99	99.5			85	100	100.9	87.4	88.6	76.9	90.3
	10		105.6	100	99.5	103.8	102.8	92.7	97.7		100.4	99.1	105	99.5	100.4	102.6	102	101			91.7	100	100.9	98.6	91.7		97.7
	11		105.1	99.1	98.2	105.2	102.8	99.5	101.9		100.9	98.6	105.9	100.9	99.1	103.5	101.5	105.9			97.6	99.1	100	101.4	94.7		98.6
	12		104.7	98.2	100	104.7	102.3	95.9	103.7		99.6	100	104.1	106.6	100	104.8	102	102.5			104.4	99.5	100	100.5	95.2		100
	13		100.9	99.1	98.6	104.2	104.2	98.2	103.3		100	99.5	104.5	100.9	99.6	106.1	101	104.4			103.4	100	102.8	99.1	99.1		102.8
	14		101.4	100.4	101.8	103.3	103.3	96.3	101.9		101.3	100.9	105.4	103.3	102.7	100.4	102	103.9			102.9	100	101.9	100	96.1		100

## Sheet: Fig 1b
WR20 (% change from baseline) in mice receiving 0%, 1% and 1.5% DSS
			0% DSS								1% DSS									1.5%DSS
	Day
	baseline		100	100	100	100	100	100	100		100	100	100	100	100	100	100	100		100	100	100	100	100	100	100	100
	0		97.5	96.8	79.3	93.5	84.9	72.6	63.8		92.2	103.8	100.8	110	98.5	53.9	99.8	73.6		102.4	109.1	87	89.4	94.7	92	102.5	92.3
	1		107.7	100.1	85.7	97.1	111.5	95.8	70.1		111	117.1	88.4	114.3	94.5	88.2	107.6	94.9		110.3	95.6	86.9	92.4	113	91.1	98.8	110.1
	2		109.2	92.9	90.4	98.2	120.9	91.9	79.4		119.3	96.5	123.4	119.4	79	88.5	107.1	98.7		103.4	90.1	92.9	102.2	108.4	77.3	94	76.4
	3		94.9	107	87.8	99.1	98.2	93	89.3		106.2	97.1	95.1	109.3	81	105.7	97.2	96.4		104.9	105.6	90.6	104.5	84.1	77.3	94	76.4
	4		103	106.8	92.6	98.5	95.4	90.8	51.5		102.1	100.8	84.8	80.9	96.1	75.2	85.8	48.3		77.1	87.5	100.5	95.2	60.8	55.5	50.4	66.9
	5		102.2	105.9	90.8	90.5	88.4	91.5	53		74.5	83.3	65.9	39.3	55.6	59.3	74.9	33.2		41.3	42.8	86.1	80.7	36.5	22.4	27.9	45.8
	6		111.6	106.3	89.4	102	115.7	96.9	74.1		98.2	105.3	94.5	42.5	90.4	69.1	78.1	40.9		7.9	31.7	81.1	74.5	22.4	18.5	14.7	27.8
	7		110.3	99.2	87.5	97.6	116	103.5	109.7		104.6	92	120.2	24.4	90.1	56.7	98.7	39			34.2	84.1	78.1	22.5	9.5	16	16.5
	8		71.8	104.6	84.7	99.7	85.1	110.7	106.5		94.6	82.8	79.3	19.8	84.8	56.2	114.3	55.5			30.1	89.6	88.5	19	8.9	1.7	29.1
	9		89.1	108.2	94.4	84.4	89.2	94.8	84.8		89.8	91.8	96.5	38.9	96.4	62.5	79.2	66.5			20.8	99.9	96.8	27.4	17.1		46.8
	10		106.4	104.7	91.1	89	104.1	84.8	85.7		92.3	100.9	82.6	60.6	101.7	50.4	82.3	94.4			30.9	83.2	83.6	36.6	31		77.6
	11		118.8	112.4	94.2	98	126.3	88.8	96.7		104.3	128.3	131.4	79.8	88.1	60.9	96.3	121.8			42.9	86.9	89.5	48	37.1		89.4
	12		120.1	104	90.3	107.2	88.5	86.5	112.9		91	78	80.9	92.7	85.3	105.2	105.9	82.2			50.9	93.1	91.2	81.3	50.6		109.4
	13		98.4	100.7	87.4	94.9	88	86.6	117		93.3	85.4	84.7	112.1	89.7	125.7	126.1	83.6			59.8	99.9	90.7	68	80.6		88.7
	14

## Sheet: Fig1c
Bodyweight (% change from baseline) in mice receiving 0%, 1% and 1.5% DSS and undergoing phlebotomy on d0, d5, and d14
			0% DSS									1% DSS															1.5% DSS
	Day
	0 (baseline)		100	100	100	100	100	100	100	100		100	100	100	100	100	100	100	100	100	100	100	100	100	100		100	100	100	100	100	100	100	100	100
	1		101	98.6	98.5	98.2	95.8	97.7	96.8	99.1		103.5	101	99.1	98.6	97.7	98.6	101	97.1	99.5	102.7	98.3	98.6	98.6	114		96.8	94.9	99.5	103.6	97.9	96.2	99	97.7	95.2
	2		100.5	99.5	97.1	99.1	94.9	95.3	95.4	98.2		102.6	102.4	99.5	99.5	96.3	99.1	106.2	98.1	103.3	100.9	98.3	98.2	100	121.6		97.7	100	99.5	102	99.5	98.1	101	100	99.5
	3		100	98.6	98.5	99.1	95.3	95.3	97.3	97.3		100.9	101.9	99.1	99	97.2	98.2	105.1	98.1	106.1	99.5	101.7	99.1	96.6	115.2		98.2	100	100.9	102.5	99	97.2	101	101.4	101
	4		101.5	101.4	96.6	97.2	94.4	93.9	94.5	96.8		101.3	101.9	99.1	99	96.7	99.1	106.2	97.1	102.8	100	98.9	98.6	93.2	112.3		98.6	101	103.2	101	99.5	97.2	103.4	101.4	100
	5		101	100.9	97.6	100	95.8	95.3	94.5	99.5		99.6	100	99.5	101.9	97.7	96.4	99	96.6	97.6	100.9	96	95	92.3	99.4		95	98	97.7	98	98.4	99.5	98.1	96.7	99.5
	6		99.5	98.1	100	100.5	93	95.3	93.2	98.2		90.9	94.2	92.6	99.5	91.6	92.7	93.3	88.4	91.5	94.5	85.3	88.5	75.4	93		85.3	88.3	86.9	89.3	94.3	91.5	85.1	95.3	95.7
	7		99.5	98.1	99	102.3	94.4	96.7	94.5	100.5		86.5	90.4	87.1	92.8	87.4	91.4	90.3	90.8	89.6	93.2	81.4	81.7		87.1		78.9	84.8	80.2	88.8	89.6	87.3	86.1	92.5	93.3
	8		104.6	98.1	99.5	100.9	95.3	98.1	97.3	99.1		80	88	86.2	97.6	87	94.1	91.3	91.8	90.6	101.4	78	71.6		80.7			80.2	78.8	86.8	94.3	84.4	84.6	94.4	94.2
	9		103.6	98.1	98.1	99.1	94.4	98.6	97.3	98.2		82.6	97.6	90.8	102.9	87.9	95.9	92.8	95.2	96.2	99.1				75.4			77.2		86.8	99	89.6	88.9	96.7	97.6
	10		102.6	98.1	100	99.1	96.7	96.3	98.2	96.8		90.4	104.8	95.4	102.4	87.4	98.2	103.1	95.7	106.6	100.5									97.5	101.6	95.3	94.2	100	99
	11		105.6	98.6	97.6	99.5	95.8	94.4	97.3	96.8		96.1	106.3	99.1	101.4	93.5	99.5	103.1	95.7	107.1	101.8									97	102.6	100	100.5	102.8	99.5
	12		106.7	97.7	96.6	101.4	96.3	95.3	98.6	98.6		102.6	104.8	100.5	103.3	101.9	101.4	103.1	94.2	107.5	100									98	100.5	101.9	101.4	101.9	101
	13		107.7	101.4	100.5	103.2	97.7	95.3	99.1	98.2		100.4	105.3	101.4	103.3	100.9	101.4	104.1	99.5	108.5	100.9									97	101	100	104.8	101.9	100.5
	14		107.2	100.5	99.5	103.2	98.1	95.3	100	99.5		99.6	107.2	100.9	103.3	100	103.2	107.7	96.6	108.5	100.5									100	103.1	101.4	103.4	104.2	99.5

## Sheet: Fig 1d
WR20 (% change from baseline) in mice receiving 0%, 1% and 1.5% DSS and undergoing phlebotomy on d0, d5, and d14
			0% DSS									1% DSS
	Day																										1.5% DSS
	baseline		100	100	100	100	100	100	100	100		100	100	100	100	100	100	100	100	100	100	100	100	100	100		100	100	100	100	100	100	100	100	100
	0		87.4	106.6	72.3	76.7	103	74.7	49.9	92.9		79.3	81.2	134.2	97.8	91.6	97.2	64.1	103.5	94.1	156.4	105.4	89.3	79.3	14.9		104.1	80.6	87.5	97	84.2	67.5	60	70.3	63.7
	1		92.5	102.2	95.3	77.7	104.4	88.5	65.9	78.7		125.4	93.2	106.9	98.5	89.6	115.7	99.4	87.1	98.8	145.7	99.9	93.3	88.6	50.9		89.2	80.6	79.5	77.8	88.2	93.2	83.4	80.4	57.8
	2		85.4	88.8	98.4	87.8	122.3	108.5	76.5	120		95.8	83.8	96.5	88.2	90.6	94.7	97.8	90.2	92.9	122.9	100.2	63.7	74.2	47.1		104.3	79.8	93.5	68.7	94.5	78.7	74.4	90.8	63.7
	3		94	110	96.9	76.8	104.1	109.6	100.4	96		57.1	96.4	102	92.8	93.7	87.5	102.5	83.5	137.1	110.4	115.8	75.7	47.3	45.2		102.9	91.4	103.2	65.5	93.1	67.9	93.3	83.1	61.1
	4		90.5	119.3	96.3	68.2	100.1	140.5	66.1	87.9		69.7	91.1	87.1	119.3	100.8	102.5	65.3	100.7	63.1	134.9	116.5	56.6	24.1	33		89.2	71.1	112	48.1	86.1	64.8	66.4	65.8	60.4
	5		23.5	81.7	67	50.8	66.8	77.1	36	47.3		47.5	45.8	45.1	61.8	53	38.1	28	79.7	31.2	84	72.8	44.9	2.3	14.4		63.1	30.1	75.6	25.5	64.5	54.2	21.3	31.2	66.4
	6		55.6	102.6	89.1	64.8	104.7	93.8	44.5	60.3		33.8	51.8	36.8	62.6	54.1	36.2	23.9	83.1	19.6	105.9	93.4	23		6		33.9	16.6	48.7	31.9	54.2	34.1	19.9	31.3	63.2
	7		79.4	117.7	88.7	69.7	75.7	90.6	41.2	86.1		7.5	35.5	29.3	62.7	37.2	40.2	11.7	77.1	8.7	106.8	92.1	4		15			10.8	13.5	20.3	53.7	19.8	11.9	16.9	68.4
	8		91	101.9	94.6	91.7	143.8	110	35.4	81.4		5.9	40.2	23.5	80	41.6	48.6	11.1	71.7	14	89.7				0.8			3.9		28.2	62	24.8	13	23.5	62.1
	9		80.8	100.9	85	79.9	106.9	119.9	36.7	99.8		11.8	55.4	52.4	118.7	63.6	58.9	27.2	81.6	27.2	106.4									47.1	64.9	39.3	29.2	30.9	61.2
	10		80.8	99.7	88.4	81.6	103.2	120.6	41	87.3		18.6	67.3	76.7	77.3	65.8	61.7	38.6	77.6	51.1	106.8									62.3	70.8	49.5	32.6	38	62.6
	11		88.6	104	85.7	84.6	115.5	126.6	44.3	99.7		35	90	80.3	89	67.5	103.3	46.1	94	57.3	135.7									51.8	85.5	64.8	42.9	62.4	73.5
	12		95.1	111.5	91.2	74.7	117.2	121.2	49.8	96.2		58.6	77.3	104.4	93.3	72.8	69.5	79.5	94.3	70.4	106.3									65.7	64.7	71.6	58.6	64.7	81.8
	13		116.3	119.2	82.2	101.1	107.5	123.4	102.1	83.7		97.2	87.8	74.7	102.9	106.3	79.7	57.2	96.1	110.7	118.5									71.9	59.4	93.8	66.3	82.7	78.2
	14

## Sheet: Fig 1e
WR20 data plotted against body weight data for k-means cluster analysis
	index	body weight	WR20
	1	100	100
	2	103,5	79,3
	3	102,6	125,4
	4	100,9	95,8
	5	101,3	57,1
	6	99,6	69,7
	7	90,9	47,5
	8	86,5	33,8
	9	80	7,5
	10	82,6	5,9
	11	90,4	11,8
	12	96,1	18,6
	13	102,6	35
	14	100,4	58,6
	15	99,6	97,2
	16	100	100
	17	101	87,4
	18	100,5	92,5
	19	100	85,4
	20	101,5	94
	21	101	90,5
	22	99,5	23,5
	23	99,5	55,6
	24	104,6	79,4
	25	103,6	91
	26	102,6	80,8
	27	105,6	80,8
	28	106,7	88,6
	29	107,7	95,1
	30	107,2	116,3
	31	100	100
	32	98,6	106,6
	33	99,5	102,2
	34	98,6	88,8
	35	101,4	110
	36	100,9	119,3
	37	98,1	81,7
	38	98,1	102,6
	39	98,1	117,7
	40	98,1	101,9
	41	98,1	100,9
	42	98,6	99,7
	43	97,7	104
	44	101,4	111,5
	45	100,5	119,2
	46	100	100
	47	101	81,2
	48	102,4	93,2
	49	101,9	83,8
	50	101,9	96,4
	51	100	91,1
	52	94,2	45,8
	53	90,4	51,8
	54	88	35,5
	55	97,6	40,2
	56	104,8	55,4
	57	106,3	67,3
	58	104,8	90
	59	105,3	77,3
	60	107,2	87,8
	61	100	100
	62	98,5	72,3
	63	97,1	95,3
	64	98,5	98,4
	65	96,6	96,9
	66	97,6	96,3
	67	100	67
	68	99	89,1
	69	99,5	88,7
	70	98,1	94,6
	71	100	85
	72	97,6	88,4
	73	96,6	85,7
	74	100,5	91,2
	75	99,5	82,2
	76	100	100
	77	98,2	76,7
	78	99,1	77,7
	79	99,1	87,8
	80	97,2	76,8
	81	100	68,2
	82	100,5	50,8
	83	102,3	64,8
	84	100,9	69,7
	85	99,1	91,7
	86	99,1	79,9
	87	99,5	81,6
	88	101,4	84,6
	89	103,2	74,7
	90	103,2	101,1
	91	100	100
	92	95,8	103
	93	94,9	104,4
	94	95,3	122,3
	95	94,4	104,1
	96	95,8	100,1
	97	93	66,8
	98	94,4	104,7
	99	95,3	75,7
	100	94,4	143,8
	101	96,7	106,9
	102	95,8	103,2
	103	96,3	115,5
	104	97,7	117,2
	105	98,1	107,5
	106	100	100
	107	99,1	134,2
	108	99,5	106,9
	109	99,1	96,5
	110	99,1	102
	111	99,5	87,1
	112	92,6	45,1
	113	87,1	36,8
	114	86,2	29,3
	115	90,8	23,5
	116	95,4	52,4
	117	99,1	76,7
	118	100,5	80,3
	119	101,4	104,4
	120	100,9	74,7
	121	100	100
	122	97,7	74,7
	123	95,3	88,5
	124	95,3	108,5
	125	93,9	109,6
	126	95,3	140,5
	127	95,3	77,1
	128	96,7	93,8
	129	98,1	90,6
	130	98,6	110
	131	96,3	119,9
	132	94,4	120,6
	133	95,3	126,6
	134	95,3	121,2
	135	95,3	123,4
	136	100	100
	137	96,8	49,9
	138	95,4	65,9
	139	97,3	76,5
	140	94,5	100,4
	141	94,5	66,1
	142	93,2	36
	143	94,5	44,5
	144	97,3	41,2
	145	97,3	35,4
	146	98,2	36,7
	147	97,3	41
	148	98,6	44,3
	149	99,1	49,8
	150	100	102,1
	151	100	100
	152	98,6	97,8
	153	99,5	98,5
	154	99	88,2
	155	99	92,8
	156	101,9	119,3
	157	99,5	61,8
	158	92,8	62,6
	159	97,6	62,7
	160	102,9	80
	161	102,4	118,7
	162	101,4	77,3
	163	103,3	89
	164	103,3	93,3
	165	103,3	102,9
	166	100	100
	167	99,1	92,9
	168	98,2	78,7
	169	97,3	120
	170	96,8	96
	171	99,5	87,9
	172	98,2	47,3
	173	100,5	60,3
	174	99,1	86,1
	175	98,2	81,4
	176	96,8	99,8
	177	96,8	87,3
	178	98,6	99,7
	179	98,2	96,2
	180	99,5	83,7
	181	100	100
	182	97,7	91,6
	183	96,3	89,6
	184	97,2	90,6
	185	96,7	93,7
	186	97,7	100,8
	187	91,6	53
	188	87,4	54,1
	189	87	37,2
	190	87,9	41,6
	191	87,4	63,6
	192	93,5	65,8
	193	101,9	67,5
	194	100,9	72,8
	195	100	106,3
	196	100	100
	197	98,6	97,2
	198	99,1	115,7
	199	98,2	94,7
	200	99,1	87,5
	201	96,4	102,5
	202	92,7	38,1
	203	91,4	36,2
	204	94,1	40,2
	205	95,9	48,6
	206	98,2	58,9
	207	99,5	61,7
	208	101,4	103,3
	209	101,4	69,5
	210	103,2	79,7
	211	100	100
	212	101	64,1
	213	106,2	99,4
	214	105,1	97,8
	215	106,2	102,5
	216	99	65,3
	217	93,3	28
	218	90,3	23,9
	219	91,3	11,7
	220	92,8	11,1
	221	103,1	27,2
	222	103,1	38,6
	223	103,1	46,1
	224	104,1	79,5
	225	107,7	57,2
	226	100	100
	227	97,1	103,5
	228	98,1	87,1
	229	98,1	90,2
	230	97,1	83,5
	231	96,6	100,7
	232	88,4	79,7
	233	90,8	83,1
	234	91,8	77,1
	235	95,2	71,7
	236	95,7	81,6
	237	95,7	77,6
	238	94,2	94
	239	99,5	94,3
	240	96,6	96,1
	241	100	100
	242	99,5	94,1
	243	103,3	98,8
	244	106,1	92,9
	245	102,8	137,1
	246	97,6	63,1
	247	91,5	31,2
	248	89,6	19,6
	249	90,6	8,7
	250	96,2	14
	251	106,6	27,2
	252	107,1	51,1
	253	107,5	57,3
	254	108,5	70,4
	255	108,5	110,7
	256	100	100
	257	102,7	156,4
	258	100,9	145,7
	259	99,5	122,9
	260	100	110,4
	261	100,9	134,9
	262	94,5	84
	263	93,2	105,9
	264	101,4	106,8
	265	99,1	89,7
	266	100,5	106,4
	267	101,8	106,8
	268	100	135,7
	269	100,9	106,3
	270	100,5	118,5
	271	100	100
	272	99,5	87,5
	273	99,5	79,5
	274	100,9	93,5
	275	103,2	103,2
	276	97,7	112
	277	86,9	75,6
	278	80,2	48,7
	279	78,8	13,5
	280	100	100
	281	99	109,1
	282	98,1	95,6
	283	99	90,1
	284	101	105,6
	285	99	87,5
	286	92,2	42,8
	287	86,4	31,7
	288	83	34,2
	289	85	30,1
	290	91,7	20,8
	291	97,6	30,9
	292	104,4	42,9
	293	103,4	50,9
	294	102,9	59,8
	295	100	100
	296	103,6	97
	297	102	77,8
	298	102,5	68,7
	299	101	65,5
	300	98	48,1
	301	89,3	25,5
	302	88,8	31,9
	303	86,8	20,3
	304	86,8	28,2
	305	97,5	47,1
	306	97	62,3
	307	98	51,8
	308	97	65,7
	309	100	71,9
	310	100	100
	311	97,7	87
	312	101,9	86,9
	313	100	92,9
	314	98,6	90,6
	315	99,1	100,5
	316	95,8	86,1
	317	95,8	81,1
	318	99,5	84,1
	319	100	89,6
	320	100	99,9
	321	99,1	83,2
	322	99,5	86,9
	323	100	93,1
	324	100	99,9
	325	100	100
	326	98,1	89,4
	327	97,7	92,4
	328	100,9	102,2
	329	100	104,5
	330	101,4	95,2
	331	97,2	80,7
	332	95,3	74,5
	333	98,1	78,1
	334	100,9	88,5
	335	100,9	96,8
	336	100	83,6
	337	100	89,5
	338	102,8	91,2
	339	101,9	90,7
	340	100	100
	341	99,1	94,7
	342	88,8	113
	343	98,6	108,4
	344	97,7	84,1
	345	95,8	60,8
	346	88,4	36,5
	347	85,1	22,4
	348	84,2	22,5
	349	87,4	19
	350	98,6	27,4
	351	101,4	36,6
	352	100,5	48
	353	99,1	81,3
	354	100	68
	355	100	100
	356	97,9	84,2
	357	99,5	88,2
	358	99	94,5
	359	99,5	93,1
	360	98,4	86,1
	361	94,3	64,5
	362	89,6	54,2
	363	94,3	53,7
	364	99	62
	365	101,6	64,9
	366	102,6	70,8
	367	100,5	85,5
	368	101	64,7
	369	103,1	59,4
	370	100	100
	371	100	97,5
	372	101,4	107,7
	373	101,4	109,2
	374	100	94,9
	375	102,3	103
	376	103,7	102,2
	377	102,8	111,6
	378	100,9	110,3
	379	87	71,8
	380	105,6	89,1
	381	105,1	106,4
	382	104,7	118,8
	383	100,9	120,1
	384	101,4	98,4
	385	100	100
	386	98,7	96,8
	387	99,1	100,1
	388	101,8	92,9
	389	101,8	107
	390	102,2	106,8
	391	98,7	105,9
	392	99,6	106,3
	393	100	99,2
	394	99,1	104,6
	395	100	108,2
	396	99,1	104,7
	397	98,2	112,4
	398	99,1	104
	399	100,4	100,7
	400	100	100
	401	99,1	92,2
	402	99,1	111
	403	100,9	119,3
	404	97,8	106,2
	405	100,4	102,1
	406	97,3	74,5
	407	98,7	98,2
	408	100,4	104,6
	409	102,2	94,6
	410	100,4	89,8
	411	100,9	92,3
	412	99,6	104,3
	413	100	91
	414	101,3	93,3
	415	100	100
	416	97,3	103,8
	417	100,5	117,1
	418	98,6	96,5
	419	97,7	97,1
	420	98,2	100,8
	421	99,5	83,3
	422	100	105,3
	423	99,5	92
	424	100	82,8
	425	99,1	91,8
	426	98,6	100,9
	427	100	128,3
	428	99,5	78
	429	100,9	85,4
	430	100	100
	431	95,4	79,3
	432	102,3	85,7
	433	100,9	90,4
	434	98,2	87,8
	435	102,3	92,6
	436	99,5	90,8
	437	99,1	89,4
	438	99,1	87,5
	439	100	84,7
	440	99,5	94,4
	441	98,2	91,1
	442	100	94,2
	443	98,6	90,3
	444	101,8	87,4
	445	100	100
	446	100	100,8
	447	101,4	88,4
	448	102,7	123,4
	449	101,8	95,1
	450	102,7	84,8
	451	101,8	65,9
	452	102,7	94,5
	453	103,2	120,2
	454	105	79,3
	455	105	96,5
	456	105,9	82,6
	457	104,1	131,4
	458	104,5	80,9
	459	105,4	84,7
	460	100	100
	461	98,6	110
	462	100,9	114,3
	463	100,9	119,4
	464	98,1	109,3
	465	97,7	80,9
	466	90,1	39,3
	467	85,9	42,5
	468	82,2	24,4
	469	84,5	19,8
	470	99,5	38,9
	471	100,9	60,6
	472	106,6	79,8
	473	100,9	92,7
	474	103,3	112,1
	475	100	100
	476	100,9	93,5
	477	102,4	97,1
	478	100,5	98,2
	479	101,9	99,1
	480	103,3	98,5
	481	101,4	90,5
	482	100,5	102
	483	101,9	97,6
	484	103,3	99,7
	485	103,8	84,4
	486	105,2	89
	487	104,7	98
	488	104,2	107,2
	489	103,3	94,9
	490	100	100
	491	99,6	98,5
	492	101,3	94,5
	493	101,3	79
	494	100,4	81
	495	101,8	96,1
	496	98,7	55,6
	497	101,3	90,4
	498	100,9	90,1
	499	102,2	84,8
	500	100,4	96,4
	501	99,1	101,7
	502	100	88,1
	503	99,6	85,3
	504	102,7	89,7
	505	100	100
	506	99,5	84,9
	507	102,8	111,5
	508	100	120,9
	509	100,9	98,2
	510	100,9	95,4
	511	99,5	88,4
	512	102,8	115,7
	513	102,3	116
	514	102,8	85,1
	515	102,8	89,2
	516	102,8	104,1
	517	102,3	126,3
	518	104,2	88,5
	519	103,3	88
	520	100	100
	521	102,2	53,9
	522	102,2	88,2
	523	103	88,5
	524	101,3	105,7
	525	101,3	75,2
	526	103,9	59,3
	527	101,7	69,1
	528	104,3	56,7
	529	103,5	56,2
	530	102,6	62,5
	531	103,5	50,4
	532	104,8	60,9
	533	106,1	105,2
	534	100,4	125,7
	535	100	100
	536	98,6	72,6
	537	100,5	95,8
	538	102,7	91,9
	539	99,5	93
	540	100,9	90,8
	541	97,7	91,5
	542	98,6	96,9
	543	94,1	103,5
	544	92,7	110,7
	545	92,7	94,8
	546	99,5	84,8
	547	95,9	88,8
	548	98,2	86,5
	549	96,3	86,6
	550	100	100
	551	102	99,8
	552	99,5	107,6
	553	101	107,1
	554	101	97,2
	555	100	85,8
	556	99	74,9
	557	97,4	78,1
	558	105,1	98,7
	559	99	114,3
	560	102	79,2
	561	101,5	82,3
	562	102	96,3
	563	101	105,9
	564	102	126,1
	565	100	100
	566	99,1	63,8
	567	99,5	70,1
	568	100,9	79,4
	569	98,1	89,3
	570	100,5	51,5
	571	100	53
	572	100,9	74,1
	573	103,3	109,7
	574	98,6	106,5
	575	97,7	84,8
	576	101,9	85,7
	577	103,7	96,7
	578	103,3	112,9
	579	101,9	117
	580	100	100
	581	101,5	73,6
	582	100,5	94,9
	583	104,4	98,7
	584	98,5	96,4
	585	98,5	48,3
	586	94,6	33,2
	587	90,2	40,9
	588	92,6	39
	589	99,5	55,5
	590	101	66,5
	591	105,9	94,4
	592	102,5	121,8
	593	104,4	82,2
	594	103,9	83,6
	595	100	100
	596	96,2	67,5
	597	98,1	93,2
	598	97,2	78,7
	599	97,2	67,9
	600	99,5	64,8
	601	91,5	54,2
	602	87,3	34,1
	603	84,4	19,8
	604	89,6	24,8
	605	95,3	39,3
	606	100	49,5
	607	101,9	64,8
	608	100	71,6
	609	101,4	93,8
	610	100	100
	611	99	60
	612	101	83,4
	613	101	74,4
	614	103,4	93,3
	615	98,1	66,4
	616	85,1	21,3
	617	86,1	19,9
	618	84,6	11,9
	619	88,9	13
	620	94,2	29,2
	621	100,5	32,6
	622	101,4	42,9
	623	104,8	58,6
	624	103,4	66,3
	625	100	100
	626	97,7	70,3
	627	100	80,4
	628	101,4	90,8
	629	101,4	83,1
	630	96,7	65,8
	631	95,3	31,2
	632	92,5	31,3
	633	94,4	16,9
	634	96,7	23,5
	635	100	30,9
	636	102,8	38
	637	101,9	62,4
	638	101,9	64,7
	639	104,2	82,7
	640	100	100
	641	95,2	63,7
	642	99,5	57,8
	643	101	63,7
	644	100	61,1
	645	99,5	60,4
	646	95,7	66,4
	647	93,3	63,2
	648	94,2	68,4
	649	97,6	62,1
	650	99	61,2
	651	99,5	62,6
	652	101	73,5
	653	100,5	81,8
	654	99,5	78,2
	655	100	100
	656	96,9	92
	657	94,3	91,1
	658	94,7	77,3
	659	93,9	77,3
	660	90,4	55,5
	661	88,6	22,4
	662	84,2	18,5
	663	86,8	9,5
	664	88,6	8,9
	665	91,7	17,1
	666	94,7	31
	667	95,2	37,1
	668	99,1	50,6
	669	96,1	80,6
	670	100	100
	671	101	102,5
	672	99,5	98,8
	673	102,6	94
	674	101,5	94
	675	97,4	50,4
	676	91,3	27,9
	677	88,7	14,7
	678	82,6	16
	679	76,9	1,7
	680	100	100
	681	99,5	92,3
	682	100,9	110,1
	683	100	76,4
	684	100,9	76,4
	685	98,1	66,9
	686	91,7	45,8
	687	91,2	27,8
	688	87	16,5
	689	90,3	29,1
	690	97,7	46,8
	691	98,6	77,6
	692	100	89,4
	693	102,8	109,4
	694	100	88,7
	695	100	100
	696	99,5	102,4
	697	101	110,3
	698	101,5	103,4
	699	101,5	104,9
	700	95,9	77,1
	701	85,1	41,3
	702	78,4	7,9
	703	100	100
	704	98,3	105,4
	705	98,3	99,9
	706	101,7	100,2
	707	98,9	115,8
	708	96	116,5
	709	85,3	72,8
	710	81,4	93,4
	711	78	92,1
	712	100	100
	713	98,6	89,3
	714	98,2	93,3
	715	99,1	63,7
	716	98,6	75,7
	717	95	56,6
	718	88,5	44,9
	719	81,7	23
	720	71,6	4
	721	100	100
	722	98,6	79,3
	723	100	88,6
	724	96,6	74,2
	725	93,2	47,3
	726	92,3	24,1
	727	75,4	2,3
	728	100	100
	729	114	14,9
	730	121,6	50,9
	731	115,2	47,1
	732	112,3	45,2
	733	99,4	33
	734	93	14,4
	735	87,1	6
	736	80,7	15
	737	75,4	0,8
	738	100	100
	739	96,8	104,1
	740	97,7	89,2
	741	98,2	104,3
	742	98,6	102,9
	743	95	89,2
	744	85,3	63,1
	745	78,9	33,9
	746	100	100
	747	94,9	80,6
	748	100	80,6
	749	100	79,8
	750	101	91,4
	751	98	71,1
	752	88,3	30,1
	753	84,8	16,6
	754	80,2	10,8
	755	77,2	3,9

## Sheet: Fig 2b
Bodyweight (% change from baseline) in control and restraint stressed mice
			control									restraint stressed
	Day
	baseline		100	100	100	100	100	100	100	100		100	100	100	100	100	100	100	100
	0		100.241	99.2941	102.222	100.459	97.4713	99.0566	98.1308	100.461		99.7783	98.3294	99.0991	98.1818	100.962	97.9499	99.769	97.6344
	1		100.241	101.177	103.704	100.459	99.3103	100.943	99.5327	100.461		96.6741	97.3747	98.1982	97.2727	85.0961	97.0387	100.693	96.7742
	2		101.687	102.588	105.679	100.459	99.3103	101.415	100.467	102.304		98.8914	96.42	96.8469	96.3636	80.7692	96.5832	99.3072	96.7742
	3		102.651	99.7647	104.198	101.835	99.3103	100.472	102.336	101.843		99.3348	96.8974	97.7477	98.1818	97.1154	98.8611	100.693	94.6237
	4		101.205	100.235	104.198	100.917	99.7701	100	100.467	99.0783		97.1175	96.42	97.2973	92.7273	80.7692	98.4055	100.231	98.0645
	5		101.205	101.177	108.642	100	98.8506	100.472	99.5327	99.0783		98.0044	98.3294	96.8469	95.4545	83.6539	95.2164	99.3072	87.7419
	6		100.723	98.8235	109.136	100.917	100.23	101.887	100.935	99.5392		97.561	95.4654	93.6937	93.6364	89.4231	96.5832	99.769	80.8602
	7		100.241	102.118	106.173	103.67	90.5747	102.83	100.467	100.922		97.561	97.852	95.9459	97.2727	102.885	97.9499	97.9215	93.3333
	8		101.205	99.7647	107.654	104.128	102.069	100.943	104.206	103.687		96.6741	94.5107	96.3964	96.3636	99.5192	98.4055	91.455	96.7742
	9		98.7952	99.7647	106.173	102.752	104.828	99.0566	102.336	102.304		98.0044	96.8974	98.1982	96.8182	100	97.9499	92.3787	100.215
	10		96.7136	101.415	101.422	99.0991	103.241	101.415	102.336	101.382		98.0044	95.4654	97.2973	99.537	106.436	97.235	99.769	104.086
	11		nd	nd	nd	nd	nd	103.774	104.206	100.461		nd	nd	nd	nd	nd	nd	102.079	104.086
	12		nd	nd	nd	nd	nd	103.774	105.14	nd		nd	nd	nd	nd	nd	nd	101.155	103.226
	13		102.169	101.647	108.148	103.67	101.609	102.83	104.673	101.382		98.0044	101.193	97.2973	96.3636	104.327	97.9499	101.155	104.086
			nd=not done

## Sheet: Fig 2c
WR20 (% change from baseline) in control and restraint stressed mice
			control									restraint stressed
	Day
	baseline		100	100	100	100	100	100	100	100		100	100	100	100	100	100	100	100
	0		84.4469	76.6938	75.8209	89.8869	72.4985	86.7498	88.7714	73.5		69.0399	81.8215	89.3195	77.2753	100.908	72.76	79.1095	94.4864
	1		86.9925	84.1597	91.2782	90.0789	71.0278	95.7824	105.516	82.2		38.1552	83.1302	35.9499	60.1766	5.3771	43.0967	58.2928	86.3216
	2		93.6632	112.947	104.074	104.902	83.1169	83.991	117.933	91		17.8063	88.8608	43.5417	64.2864	52.3863	47.4988	36.2467	84.1484
	3		98.0877	93.5403	125.984	102.992	90.1559	97.8642	124.449	103.4		25.0826	85.2063	32.7792	65.1032	25.5145	60.478	40.3171	52.4081
	4		97.3756	77.2396	74.879	94.9779	87.6788	73.1856	135.546	125.7		26.6998	74.2463	42.713	56.6049	45.9224	54.2617	56.3553	60.1084
	5		94.9304	84.2893	81.925	92.7873	55.2732	75.9664	89.0246	106.4		36.1709	60.0091	57.9878	65.6315	43.7006	83.8405	40.7385	34.443
	6		74.3778	47.6265	47.1605			94.7876	105.551	98		25.4304	45.3655	27.7879	24.8271	12.8985	22.2323	43.51	77.3268
	7		96.8303	103.075	98.9434	83.0717	74.2652	78.883	72.0838	80.5		56.3267	61.553	61.0123	43.2077	22.6314	40.2711	37.0765	1.77541
	8		99.1946	90.9773	70.4921	88.688	93.9595	117.772	94.9951	107.4		49.2861	49.9951	62.8816	67.5616	16.9752	39.7641	34.444	33.8728
	9		105.42	83.6079	79.2923	108.838	100.59	64.8367	100.92	102.8		44.3998	61.5821	50.8177	67.748	27.4591	50.6677	22.3284	23.5552
	10		103.176	57.9387	58.5829	60.2077	56.7478	50.0694	62.4412	76		33.6225	60.2625	56.3071	59.1346	26.6961	51.4652	21.7941	18.1559
	11		102.808	76.2204	94.329	53.6761	75.6658	57.4892	79.5585	104.8		59.2017	53.1411	81.9332	82.4125	37.2195	107.129	44.5048	30.4965
	12		100.345	119.647	57.3896	71.0995	90.1699	66.6116	92.2516	97.3		63.4098	58.4689	122.709	70.3911	58.1699	63.1689	55.7819	47.23
	13		102.865	90.2053	74.9848	76.4562	105.82	80.189	101.426	93		98.4988	51.5189	73.2372	70.1739	74.3425	82.4805	72.6282	49.3118

## Sheet: S1a Fig
WR20 in B6 mice during the 14d adaption phase
			WR20 of respective mouse
	day of adaption phase
	1		13795	77.5	9710	9110.5	8513	6236.5	7785.5	7557	8905	8930	22285	14043.5	17514	14731	196.5	13932	17455.5	730.5	11566	7028	5.5	13.5	40	4	13.5	16345	21.5	12945.5	7494.5	12	3355.5	60.5	0	27.5	3	4.5	13	10	10.5	71	2	44	20653.5	401.5	17464.5	35.5	238.5
	2		13063.5	8.5	8990	12673	10111.5	7015.5	11235.5	7184	13385	11537	25253.5	7486.5	20679	14267	1016	12917.5	14089.5	16009	11440.5	21377.5	62.5	2891	77.5	4.5	62.5	18713	25.5	9893.5	7626.5	47.5	9356	15812	3.5	7	3.5	53	10.5	7	34.5	16119	3.5	10	26820.5	300.5	16395.5	243	598
	3		12578.5	62	8779.5	14267	11515	8237.5	16021.5	10986.5	15031	10904	26435	9149	20318.5	16774	15317.5	18824	12115.5	19451	12046.5	21967.5	5149	17410	12295	4902.5	3947.5	21819	493.5	10765.5	6072	1767	20881	23031	13.5	26.5	13828	21846	1776.5	42	1481.5	15479.5	37.5	17.5	25448.5	2066	17256.5	20006.5	20203.5
	4		12347.5	167	9959	15345	13138	13752.5	12508.5	11911.5	16892.5	13620.5	27838	11857	23098.5	20280	20764	21965	12493	22430.5	14113.5	21445.5	22381	16406.5	12100.5	24676	4185.5	21944	15228	15371.5	8796	1332.5	20064	28541.5	7	33.5	21233	25522.5	11775.5	15959.5	1483	21392.5	14949.5	160	30953.5	2838.5	20494	27078.5	23654
	5		13276.5	1517.5	9910.5	15064.5	15015.5	10429.5	14696	14008	16505.5	25026	31810	14974	27836.5	17908	26690	20404	10046.5	22378.5	14264	24770.5	26189	18340	19191	29203	3575.5	22882.5	23616	19405	12109	16609.5	30000	27444	51	60.5	23386.5	30821	20647.5	18696	13431.5	29038	27458	695.5	35165.5	2737	25425	27897.5	27960.5
	6		26863	10011.5	15207.5	14900.5	18187	8744.5	13193	15735	14908	21223.5	35414.5	12990	25385	14569.5	26527.5	20794	12868	22671.5	14271	22411.5	23933.5	21953.5	19918.5	26821	17688	17305	19852.5	26746	13487	12745	33298	27481	11936.5	18366	23636	32487.5	22659	22559.5	13752.5	29695	23750.5	999.5	36351	16570	26733.5	28599.5	28342
	7		21692	14222	24221.5	15881.5	20824.5	12187	17505.5	15794	16152	26451.5	38730	9181.5	26446.5	14442.5	18922	18329.5	12888.5	21765.5	12153	21445	28180.5	22435.5	21275.5	25419.5	22751.5	19940.5	20568	27578	16296.5	19713.5	34363.5	30431.5	21634	27174	24712.5	35088.5	22527.5	26461.5	16726.5	29574.5	29400.5	982.5	37926	17334	31045	27180.5	31039
	8		29066.5	16720.5	22019.5	24043.5	17321	15209.5	23893	16764.5	16989.5	34894	32939.5	13492	29566	23805	25156.5	12300	16351	20785.5	10057.5	22950.5	22106.5	18776.5	25051	26847.5	15849.5	21598	18610.5	19849.5	16422.5	9765	37292	29718	20237.5	29052.5	21369.5	34038	23245	31219	24614.5	32333.5	28313	24059.5	29367	12379.5	30114	23620	29847
	9		26801	21523.5	19711.5	23288.5	17148.5	17273	23441.5	15468	18822.5	28261.5	38139	11979	28133	22448.5	27120	16448	18328.5	24228.5	12725	26464.5	22133	24713.5	25927	24163	16890.5	26427.5	19184	26575	19945	23818.5	37711	32653	24626.5	32142	26489	36467.5	23170.5	34376	27365	32190	29461.5	31041	33472.5	17804	34119.5	28881	35138
	10		29937.5	18633.5	20375.5	23608	17932	14058	23313	13915.5	19759	32920	37141	13443.5	29465	17687.5	28427.5	17517	13312	23447.5	13811	26350.5	29909	27690.5	26835.5	25518.5	20771.5	20337	22252.5	24477	21283.5	23576	37642	30883.5	25223	34874	28475.5	20773.5	20260.5	32855	26539	33256	31775	28948.5	37914.5	16442.5	31435.5	34357	35661.5
	11		33118.5	19468.5	18747	23478.5	15783	11834.5	23611	16463	20995.5	30396	37523.5	13231.5	28316	18119.5	24269	17488	15975	24706	14429.5	23001	29381.5	27075.5	25549.5	30362.5	20522.5	18753.5	20669.5	23959.5	20471.5	20749.5	37700	31248	27469.5	31993.5	24211.5	21159.5	21566	31051.5	26278	33218.5	32863	29942.5	39772	20249.5	30615.5	36988	34452.5
	12		29141.5	21891	20054.5	25334.5	19238.5	14882.5	24437.5	15841.5	22526.5	32497.5	38276	14042	27511	17635.5	16856.5	24528	16324	23173	13981	24639	32452.5	20834.5	28303.5	29357.5	22556	24504.5	21693.5	27973	19658	16637	37835.5	31683	31247	35585	24518	31341.5	24597.5	32752.5	23178	34744	32724	32177.5	40577	19685.5	33914.5	31329.5	31956
	13		25802.5	22278.5	19358.5	25297	22135	13032	23708.5	16879	23356.5	32984.5	38067	12973.5	23214	17159.5	19240	18887	17820	22301	12638.5	20035	26462	23448	31262.5	28497	26386	28241.5	20283	29168	19487	16083	38794	33547	34472.5	39269.5	25492	32944	25536	35838	21058.5	35693	29243.5	34966	35147	24147.5	35141.5	25634	40425.5
	14		23560.5	23386	20629.5	24590.5	13240.5	15718	19001	15876.5	23442	30880.5	40280.5	13823.5	22985	15566.5	16158.5	19301.5	9797.5	24967.5	12947.5	19838	28842	25156.5	31330.5	33724	20941	26797	20459.5	25757.5	21617.5	16862	38266	32577	34389	40636	27991	33583.5	26063	33862.5	19285	34103	30343.5	36875.5	35106.5	27803	36688	29403	35938.5
[truncated: 5 more columns]

## Sheet: S1b Fig
Vmax20 in B6 mice during the 14d adaption phase
			Vmax20 of respective mouse
	day of adaption phase
	1		44.5	2.5	40	39.5	37	36	41	41.5	43	43	66.5	58.5	49.5	54	9	57.5	60	19	48	47	1	1.5	2	1.5	2	55	2	43.5	40	1	34.5	3	0	1.5	1	1	7	1.5	1	5.5	0.5	4	58	5	57	3.5	5
	2		55.5	1	44	59	48.5	43	58	46	49.5	49	81	61.5	58.5	58.5	25.5	55	61.5	59	50.5	63.5	2	36.5	3	1	7.5	62	3	53.5	48.5	2	59.5	57.5	1	1	1	2	1	1	2.5	59	1	0.5	70.5	5	68	10.5	6
	3		65	4.5	47.5	61.5	52.5	48.5	69.5	58	60.5	56	84	59	66.5	61	71	67.5	62.5	60.5	51	65.5	35.5	67.5	53.5	53	28.5	67.5	29.5	58	52	25.5	73.5	71	2	2	59	71	35	1.5	27	63.5	2	1.5	76.5	27	76	64	57.5
	4		73	3.5	49.5	67	56	54.5	73	59	64	64	88.5	63	78	68	76	71.5	64	70	58.5	67.5	67.5	71.5	52	72.5	35.5	75.5	64.5	62.5	57	21.5	73.5	76	1	3	60.5	68	56	61	19	68	70	2.5	86	29.5	81	74.5	62
	5		84	20	49	71	64.5	61	74	62	67	73	96.5	67	80.5	70	82	75.5	62.5	71	58.5	75	73.5	74	62	79	38	79	70.5	68.5	69	61	87	77.5	2.5	2.5	64.5	75.5	63	64.5	54	75	76	5.5	88	26.5	86	79.5	69.5
	6		89	44.5	51	66	76	63	71.5	61.5	67	80.5	103.5	66.5	78	71	88	69.5	63	72	58	76	79	75	63.5	77.5	61.5	77	67.5	85	74.5	63	89	75.5	50	69	67.5	78.5	66.5	74.5	65	76	76	6.5	90	57.5	86	79.5	71
	7		89	57.5	69	69.5	81	67.5	72.5	65	65	84	105.5	65	77.5	72.5	86	75	62	73	60.5	74.5	88.5	80	65	81	74.5	83.5	70.5	90	72.5	70	93	81	60.5	77.5	69	85.5	69	82	71.5	83	76	6.5	94.5	59.5	88.5	79.5	77
	8		93	73	72.5	83	76	68	72	68	68	83.5	108	68	82.5	76.5	91	72	65.5	80	58.5	76	90	81	73	81	63	85	76	93	74.5	72	102.5	76	70	76.5	74.5	92.5	74.5	85	73	88.5	82	86	98.5	61.5	89	77.5	73.5
	9		93.5	76	76	80.5	79	72.5	71	68	73.5	87	105.5	71	85.5	72.5	95.5	76.5	63.5	77	64.5	80.5	92.5	89.5	75.5	80.5	65.5	90.5	81.5	94.5	81	76.5	100.5	81.5	73.5	85.5	80.5	94	70	85.5	79	92.5	82.5	87.5	97	66	95.5	83	89.5
	10		94	70.5	76.5	80	79.5	69	75	66	74.5	92	107.5	64.5	84	71.5	95.5	79	62	79.5	69.5	80.5	94.5	95	77.5	83	75	90	80.5	99.5	86	74.5	99	82	78	94	82	87	67	89	77	89.5	82.5	89	106	66.5	96	82.5	90.5
	11		92.5	73	74	83	78	69.5	74	65.5	72.5	92.5	107	63	83	72	95.5	79	58.5	82	71	80.5	95	94.5	83.5	84	77	90.5	82.5	101	84	74.5	103.5	84.5	81	93	85.5	90.5	70	93	80.5	86.5	82.5	94	100.5	73.5	97	87	92.5
	12		94	76.5	76	85.5	79.5	71.5	73.5	66.5	72.5	90.5	111	64.5	80	74.5	96.5	80	63.5	85.5	68.5	87	95.5	93.5	80	82.5	77	90.5	82.5	100.5	85	77.5	104.5	87	90	97.5	85	96.5	72	91	78	89.5	87.5	99.5	105	71.5	99.5	86	97
	13		89	78	70.5	85	80.5	72.5	76	65	73.5	91	110.5	63	85	75.5	97	82	67	83	69.5	86	95	97	81.5	88	82.5	90	87	103	88.5	77.5	106	88.5	94.5	103	85.5	93	75	92.5	77	92.5	85	103.5	108	73.5	104	84	98.5
	14		90.5	73	70	84	77.5	72.5	76	69.5	76	89	115	64.5	81.5	77	92	82	58	83.5	71	86.5	100	98	83	95.5	84	93	97	103	90.5	77	106.5	92	100	108.5	90	96	75	94.5	75.5	87	84	110.5	108.5	82.5	105.5	82.5	103.5
[truncated: 5 more columns]

## Sheet: S2a Fig
Clinical score in mice receiving 0%, 1% and 1.5% DSS
			0% DSS								1% DSS									1.5% DSS
	Day
	0 (baseline)		0	0	0	0	0	0	0		0	0	0	0	0	0	0	0		0	0	0	0	0	0	0	0
	1		0	0	0	0	0	0	0		0	0	0	0	0	0	0	0		0	0	0	0	0	0	0	0
	2		0	0	0	0	0	0	0		0	0	0	0	0	0	0	0		0	0	0	0	0	0	0	0
	3		0	0	0	0	0	0	0		0	0	0	0	0	0	0	0		0	0	0	0	0	0	0	0
	4		0	0	0	0	0	0	0		0	0	0	1	0	0	0	0		0	0	0	0	0	0	0	0
	5		0	0	0	0	0	0	0		0	0	1	0	0	2	0	2		2	2	2	2	2	1	2	2
	6		0	1	0	0	0	0	1		0	1	0	0	0	0	0	1		1	1	0	1	1	0	0	0
	7		0	0	0	0	0	0	0		0	1	1	1	0	0	0	1		0	1	0	0	0	0	0	0
	8		0	0	0	0	0	0	0		0	0	0	0	0	0	0	1			3	0	0	0	2	1	2
	9		0	0	0	0	0	0	0		0	0	0	1	0	0	0	0			2	0	0	0	1	3	1
	10		0	0	0	0	0	0	0		0	0	0	0	0	0	0	0			1	0	0	1	0		1
	11		2	0	0	0	0	0	0		1	0	0	0	0	0	0	1			1	0	0	0	1		2
	12		1	0	0	0	0	0	0		0	0	0	0	0	0	0	1			0	0	0	0	0		0
	13		0	0	0	0	0	0	0		0	0	0	1	0	0	0	1			0	0	0	0	0		0
	14		0	0	0	0	0	0	0		0	0	0	1	0	1	0	0			1	1	1	1	1		1

[truncated: 6 more sheets: S2b Fig, S2c Fig, S3a Fig, S3b Fig, S3c Fig, S4m Fig]
